# Supplementary material for: Fatal Intoxication of European Yew (Taxus baccata L.) in Two Donkeys in North-Eastern Italy: A Case Report
Source: Toxics. 2026 Mar 28;14(4):294. doi: 10.3390/toxics14040294 (PMC13119995; doi:10.3390/toxics14040294)
Supplement: Supplementary file 1 [file toxics-14-00294-s001.zip]

Archive with 3 entries (3 files):
- Supplementary Material Figure 1.pdf
- Supplementary material_Figure S2_revised.pdf
- Supplementary material_Figure S3.pdf
